# Supplementary material for: Enhancing Anti-Tumorigenic Efficacy of Eugenol in Human Colon Cancer Cells Using Enzyme-Responsive Nanoparticles
Source: Cancers (Basel). 2023 Feb 10;15(4):1145. doi: 10.3390/cancers15041145 (PMC9953800; doi:10.3390/cancers15041145)
Supplement: Supplementary file 1 [file cancers-15-01145-s001.zip]

Archive with 1 entries (1 files):
- cancers-2193321-supplementary.pdf
